# Supplementary material for: Investigating gender-specific effects of familial risk for attention-deficit hyperactivity disorder and other neurodevelopmental disorders in the Swedish population
Source: BJPsych Open. 2020 Jun 18;6(4):e65. doi: 10.1192/bjo.2020.47 (PMC7345736; doi:10.1192/bjo.2020.47)
Supplement: Supplementary file 1 [file bjosup.zip]

Archive with 2 entries (2 files):
- S2056472420000472sup001.docx
- S2056472420000472sup002.zip
